# Supplementary material for: Dependence of Successful Airway Management in Neonatal Simulation Manikins on the Type of Supraglottic Airway Device and Providers’ Backgrounds
Source: Children (Basel). 2024 Apr 28;11(5):530. doi: 10.3390/children11050530 (PMC11119467; doi:10.3390/children11050530)
Supplement: Supplementary file 1 [file children-11-00530-s001.zip]

Archive with 2 entries (2 files):
- Supplemental Figure S1. Instruction for LMA.pdf
- Supplemental Figure S2. Instruction for i-gel.pdf
